# Supplementary material for: Food Choice and Dietary Perspectives of Young, Urban, Black Pregnant Women: A Focus Group Study
Source: Nutrients. 2024 Mar 9;16(6):781. doi: 10.3390/nu16060781 (PMC10974382; doi:10.3390/nu16060781)
Supplement: Supplementary file 1 [file nutrients-16-00781-s001.zip]

Archive with 1 entries (1 files):
- nutrients-2880572-supplementary.pdf
